# Supplementary material for: Optimization of Nanoencapsulation of Codium tomentosum Extract and Its Potential Application in Yogurt Fortification
Source: Mar Drugs. 2025 Mar 28;23(4):147. doi: 10.3390/md23040147 (PMC12028962; doi:10.3390/md23040147)
Supplement: Supplementary file 1 [file marinedrugs-23-00147-s001.zip]

Archive with 1 entries (1 files):
- marinedrugs-3532353-supplementary.pdf
